# Supplementary material for: Validation of 4 Estimating Methods to Evaluate 24-h Urinary Sodium Excretion: Summer and Winter Seasons for College Students in China
Source: Nutrients. 2022 Jun 30;14(13):2736. doi: 10.3390/nu14132736 (PMC9269089; doi:10.3390/nu14132736)
Supplement: Supplementary file 1 [file nutrients-14-02736-s001.zip]

Archive with 1 entries (1 files):
- nutrients-1766075-supplementary.pdf
